# Supplementary material for: Can Eretmocerus eremicus Assess Oviposition Sites with Varying Host Densities and Predation Risks, and Make Decisions Based on Scent Cues?
Source: Insects. 2026 Mar 17;17(3):329. doi: 10.3390/insects17030329 (PMC13027198; doi:10.3390/insects17030329)
Supplement: Supplementary file 1 [file insects-17-00329-s001.zip]

Archive with 1 entries (1 files):
- insects-4094828-supplementary.pdf
